# Supplementary material for: Urinary Spermidine Predicts and Associates with In-Hospital Acute Kidney Injury after Cardiac Surgery
Source: Antioxidants (Basel). 2021 Jun 2;10(6):896. doi: 10.3390/antiox10060896 (PMC8229689; doi:10.3390/antiox10060896)
Supplement: Supplementary file 1 [file antioxidants-10-00896-s001.zip]

Archive with 1 entries (1 files):
- antioxidants-1247214-supplementary.pdf
